# Supplementary material for: Identification of Pratylenchus coffeae as a causal agent of root rot disease in Sorghum bicolor in China
Source: BMC Microbiol. 2025 Jan 24;25:41. doi: 10.1186/s12866-025-03759-1 (PMC11759436; doi:10.1186/s12866-025-03759-1)
Supplement: Supplementary file 1 — Supplementary Material 1 [file 12866_2025_3759_MOESM1_ESM.txt]

LOCUS       PP531576                 811 bp    DNA     linear   INV 25-MAR-2024
DEFINITION  Pratylenchus coffeae isolate GL-1 large subunit ribosomal RNA gene,
            partial sequence.
ACCESSION   PP531576
VERSION     PP531576
KEYWORDS    .
SOURCE      Pratylenchus coffeae
  ORGANISM  Pratylenchus coffeae
            Eukaryota; Metazoa; Ecdysozoa; Nematoda; Chromadorea; Rhabditida;
            Tylenchina; Tylenchomorpha; Tylenchoidea; Pratylenchidae;
            Pratylenchinae; Pratylenchus.
REFERENCE   1  (bases 1 to 811)
  AUTHORS   Qin,L., Wang,K. and Li,Y.
  TITLE     Identification and characterization of Pratylenchus coffeae causing
            root rot on Sorghum bicolor in China
  JOURNAL   Unpublished
REFERENCE   2  (bases 1 to 811)
  AUTHORS   Qin,L., Wang,K. and Li,Y.
  TITLE     Direct Submission
  JOURNAL   Submitted (25-MAR-2024) College of plant protection, Henan
            Agricultural University, 218 ping an avenue, Jinshui District,
            zhengzhou, Henan 450000, China
COMMENT     ##Assembly-Data-START##
            Sequencing Technology :: Sanger dideoxy sequencing
            ##Assembly-Data-END##
FEATURES             Location/Qualifiers
     source          1..811
                     /organism="Pratylenchus coffeae"
                     /mol_type="genomic DNA"
                     /isolate="GL-1"
                     /host="Sorghum bicolor"
                     /db_xref="taxon:45937"
                     /country="China"
                     /collection_date="2021"
                     /collected_by="Li Yu"
     rRNA            <1..>811
                     /product="large subunit ribosomal RNA"
ORIGIN      
        1 tcgcgtgtcg cccttacaag taccgtgagg gaaagttgaa aagcactttg aagagagagt
       61 taaagaggac gtgaaaccga tgagatggaa acggacagag ctagcgtatc tggcctgcat
      121 tcagcttgtg cggtcgctac cgatgaatcg ctgatctcca gattgggact gttgactagt
      181 cggtcggtgg ctgtatagtg catttgcagg tggagtgcgt cgaggcatcc gggatggcgg
      241 catgaactca gctttgaggc cagcttgctg gtacccgggc tgggggactt tgtgctgttc
      301 gttctgggtg ttcacacaca attgaagggg gctttggtag ggtgccgagc tgggtgtcgg
      361 tggcggtcgc ttgcgacacg tactgtgcac acagttcggt ccttgccgag ctcactccat
      421 ctatctcggc gtaaaagctg gtcatctttc cgacccgtct tgaaacacgg accaaggagt
      481 ttatcgtgtg cgcgagtcat tgggcgttca aaacccaaag gcgcaatgaa agtgaacgtt
      541 tccgttagga gccaacgtgc gatcctggtc accacggtgg ccgggcgcag catggcccca
      601 tcctgactgc ttgcagtggg gtggaggaag agcgtacgcg gtgagacccg aaagatggtg
      661 aactattcct gagcaggata aagccagagg aaactctggt ggaagtccga agcgattctg
      721 acgtgcaaat cgatcgtctg acttgggtat aggggcgaaa gactaatcga accatctagt
      781 agctggttcc ttccgaaagg gcgacacgcg a
//
