# Supplementary material for: Identification of Pratylenchus coffeae as a causal agent of root rot disease in Sorghum bicolor in China
Source: BMC Microbiol. 2025 Jan 24;25:41. doi: 10.1186/s12866-025-03759-1 (PMC11759436; doi:10.1186/s12866-025-03759-1)
Supplement: Supplementary file 2 — Supplementary Material 2 [file 12866_2025_3759_MOESM2_ESM.txt]

LOCUS       PP531525                1086 bp    DNA     linear   INV 25-MAR-2024
DEFINITION  Pratylenchus coffeae isolate GL-1 small subunit ribosomal RNA gene,
            partial sequence; internal transcribed spacer 1, 5.8S ribosomal RNA
            gene, and internal transcribed spacer 2, complete sequence; and
            large subunit ribosomal RNA gene, partial sequence.
ACCESSION   PP531525
VERSION     PP531525
KEYWORDS    .
SOURCE      Pratylenchus coffeae
  ORGANISM  Pratylenchus coffeae
            Eukaryota; Metazoa; Ecdysozoa; Nematoda; Chromadorea; Rhabditida;
            Tylenchina; Tylenchomorpha; Tylenchoidea; Pratylenchidae;
            Pratylenchinae; Pratylenchus.
REFERENCE   1  (bases 1 to 1086)
  AUTHORS   Qin,L., Wang,K. and Li,Y.
  TITLE     Identification and characterization of Pratylenchus coffeae causing
            root rot on Sorghum bicolor in China
  JOURNAL   Unpublished
REFERENCE   2  (bases 1 to 1086)
  AUTHORS   Qin,L., Wang,K. and Li,Y.
  TITLE     Direct Submission
  JOURNAL   Submitted (25-MAR-2024) College of plant protection, Henan
            Agricultural University, 218 ping an avenue, Jinshui District,
            zhengzhou, Henan 450000, China
COMMENT     ##Assembly-Data-START##
            Sequencing Technology :: Sanger dideoxy sequencing
            ##Assembly-Data-END##
FEATURES             Location/Qualifiers
     source          1..1086
                     /organism="Pratylenchus coffeae"
                     /mol_type="genomic DNA"
                     /isolate="GL-1"
                     /host="Sorghum bicolor"
                     /db_xref="taxon:45937"
                     /country="China"
                     /collection_date="2021"
                     /collected_by="Yu,Li"
     misc_RNA        <1..>1086
                     /note="contains small subunit ribosomal RNA, internal
                     transcribed spacer 1, 5.8S ribosomal RNA, internal
                     transcribed spacer 2, and large subunit ribosomal RNA"
ORIGIN      
        1 gatatcgaat tcgcgtgtcg cccttgtttc cgtaggtgaa cctgctgctg gatcattaca
       61 ttcaccgcca aatgtaattg gtcaaattca ccaaacacat atagtgtgca tatgcccaca
      121 ttgcattcag cttatgtgat gtgtatgtgt gtgtgtgtgc tgtgtgtgaa agagcactct
      181 gcttagcagg gagtgcaagt tgtctggtgc gcagtacgca ttttgatgct cctatgtcat
      241 gcgtgtcggc acacagatgg cgctatgtat ccgctcaacc gctcagcaca cacagagtgg
      301 ttccaccatg tgtccggtgg catttgcatt ggagcggtca agaaaacggc ttctgctggc
      361 gtctgtgcgt tgttgagcag tcgtattcgt ccgtggctgt gatgagacaa cgtggtaggg
      421 cctgtgctgg agttggcaca tggcttaaga cttgatgagc ccgcaattag tcccagggcc
      481 gccagcaacc aatttttcaa atacattttt ttttgcaatg cgaaagcatt aaccaagaaa
      541 attctagtct tatcggtgga tcactcggct cgtaggtcga tgaagaacgc agctaactgc
      601 gataaatagt gtgaactgca gaaacctcga acacaaaagc ttcgaatgca cattgcacca
      661 tgggagtctt atcccttggt acgcctggtt cagggtcgta aaccaaaaac gcaagtaaaa
      721 tgcgttgagt gagaggtgtt tctcactctc cattgtgata ggttcactca acacacactc
      781 cagagtgttc ctataattca attagctaag aggccgcact ggcgtgtagt gggatgaaag
      841 cttgagcttt gaatgtggac attcaaacct atagctcgtg gacatcgggg acataccatc
      901 ctctcgaatc actactggct gtgtctggca acttacacac atacacacaa gcacacaaca
      961 gcaaatgcgt aattgatttg cccacacact gtgtgtgcgt gtgtttgctc tcatttttcg
     1021 acctgaactc agacgtgaat acccgctgaa cttaagcata taagggcgac acgcgaattc
     1081 gatatc
//
